# Supplementary material for: CD74-Targeted Cathepsin-Inhibitor Antibody–Drug Conjugate Triggers Apoptosis in DLBCL
Source: Cells. 2026 Feb 4;15(3):291. doi: 10.3390/cells15030291 (PMC12896589; doi:10.3390/cells15030291)
Supplement: Supplementary file 1 [file cells-15-00291-s001.zip]

Archive with 1 entries (1 files):
- cells-4062872-supplementary.pdf
